# Supplementary material for: Association study of polymorphisms in the neutral amino acid transporter genes SLC1A4, SLC1A5 and the glycine transporter genes SLC6A5, SLC6A9 with schizophrenia
Source: BMC Psychiatry. 2008 Jul 18;8:58. doi: 10.1186/1471-244X-8-58 (PMC2491607; doi:10.1186/1471-244X-8-58)
Supplement: Additional file 1 — PCR primers for genotyping of SNPs in the genes. The data provided the nucleotide sequences of primers, PCR conditions and genotyping methods for each SNP. [file 1471-244X-8-58-S1.xls]

## Sheet: Additional file 1
Additional file 1. PCR primers for genotyping of SNPs in the genes
Gene	SNP	Primer sequence		product size	Annealing	Cycle	Typing
		(5'-3')		(bp)	temperature (˚C)	number	method
SLC1A4	SNP1	Forward	ATTGCACAACTCTGCTGTGG	330	63	30	DS
	(rs10211524)	Reverse	CACCACAACCTCCACTTCCT
	SNP2	Forward	ACCAACGGCTACCTTGACAG	368	58	30	DS
	(rs7559202)	Reverse	GAGGCACTCAGTGTGGTGAG
	SNP3	Forward	AAAAGTTCAGCCCTCCCATT	376	58	30	DS
	(rs7592468)	Reverse	CACTGTGCTGAGCAAAACAAG
	SNP4	Forward	CAGTGGTGTGATTGCAGCTC	399	62	30	DS
	(rs3732062)	Reverse	ACTGCAATGGTGCCTAACCT
	SNP5	Forward	GAGATGTGGGGGAAAAGTGA	260	58	30	DS
	(novel)	Reverse	GTCAGGCAGTTCCAGCTTTC
	SNP6	Forward	CAGTTTTGAGCCAGGGAAAG	315	62	30	DS
	(rs759458)	Reverse	GCTCTGTTCTGGGGTCTGAG
	SNP7	Forward	GGGTACCCAGCACCACTTTA	393	58	30	DS
	(rs2540969)	Reverse	CTGCTGTCCCTCTTGGAAAG
SLC1A5	SNP1	Forward	AGGCAACAGAGAGGTTTCCA	280	60	35	DS
	(rs918486)	Reverse	TGGGCTCAGAATACATGACTG
	SNP2	Forward	CTTCCAGGCGCTAAGAAACC	214	60	30	DS
	(rs3027956)	Reverse	ACCACTGTCAGCAGCACAAG
	SNP3	Forward	ACCAGGTTGGAAGGGAAGAT	203	60	35	DS
	(rs313853)	Reverse	AAAGGGGTGCAAGCCTAGTT
	SNP4	Forward	CCATGCTGAAGCACACATTG	244	58	30	DS
	(rs2070246)	Reverse	AGCAGGCAGCACAGAATGTA
	SNP5	Forward	GACAGAGTTTTGCTCTTTCACC	223	60	30	DS
	(rs11673198)	Reverse	GCGAATCACGAGGTCAGG
					(continued on next page)
Additional file 1. (continued)
Gene	SNP	Primer sequence		product size	Annealing	Cycle	Typing
		(5'-3')		(bp)	temperature (˚C)	number	method
SLC6A5	SNP1	Forward	CTCTTAGGCCTCTCCGTTCC	199	60	30	DS
	(rs894747)	Reverse	CAGTGAGCACTTGGGTTCC
	SNP2	Forward	CCCCTCCATCTGTCATTCTC	191	60	30	DS
	(rs3781742)	Reverse	CCTGGCAATATCCGTTGTCT
	SNP3	Forward	GTCCTACAGAGCCTGGATGC	327	60	30	DS
	(rs3758807)	Reverse	GGCTGCCTAGACCTTGCTC
	SNP4	Forward	AGGACTCTCCCTTCCGTTTAG	309	58	30	DS
	(rs3819252)	Reverse	GGCAGCATCTTTCCACACC
	SNP5	Forward	AAAGCTCACATCCTGCTTGG	203	59	40	RFLP
	(rs2000959)	Reverse	CTGGAACCGTGTCAGGAAAT				(Apo I)
	SNP6	Forward	ATCTGCCAAAGGACCACAAC	211	60	30	DS
	(rs1792970)	Reverse	CTCACTTGCACCCACTTTCA
SLC6A9	SNP1	Forward	ATGAAGGGGCTCAGGTTAGG	194	63	30	DS
	(rs783307)	Reverse	CACCAGCATTCGTCCTCTG
	SNP2	Forward	CGCAGCCCAGTGAGTAGAAG	292	60	30	DS
	(rs2248829)	Reverse	AGCCCTCTTGTGCCAGGT
	SNP3	Forward	AGGGGACCAGAGGGGATG	333	64	30	DS
	(rs7555)	Reverse	CGCTTGGAGAACCAGGATG
DS, direct sequencing; RFLP: restriction fragment length polymorphism.
