# Supplementary material for: Association study of polymorphisms in the neutral amino acid transporter genes SLC1A4, SLC1A5 and the glycine transporter genes SLC6A5, SLC6A9 with schizophrenia
Source: BMC Psychiatry. 2008 Jul 18;8:58. doi: 10.1186/1471-244X-8-58 (PMC2491607; doi:10.1186/1471-244X-8-58)
Supplement: Additional file 2 — Genotype and allele frequencies of SNPs in the Full-size Sample Set (400 cases and 420 controls). The data show genotype and allele frequencies of SNPs in the Full-size Sample Set. [file 1471-244X-8-58-S2.xls]

## Sheet: Additional file 2
Additional file 2. Genotype and allele frequencies of SNPs in the Full-size Sample Set (400 cases and 420 controls)
Genes	Polymorphism	Genotype count			P*	Allele frequency (%)		P**
SLC1A4	SNP2	GG	CG	CC		C	G
	Schizophrenics	234	141	25	0.281348	76.125	23.875	0.172797
	Controls	261	142	17		79.0476	20.9524
	SNP3	AA	AG	GG		A	G
	Schizophrenics	239	131	30	0.215227	76.125	23.875	0.122179
	Controls	267	133	20		79.4048	20.5952
SLC6A5	SNP1	AA	AG	GG		A	G
	Schizophrenics	112	221	67	0.0318676	55.625	44.375	0.0184236
	Controls	153	210	57		61.4286	38.5714
	SNP2	CC	CT	TT		C	T
	Schizophrenics	113	207	80	0.0994296	54.125	45.875	0.0653634
	Controls	148	197	75		58.6905	41.3095
	SNP4	AA	AG	GG		A	G
	Schizophrenics	35	154	211	0.269029	28	72	0.355477
	Controls	34	185	201		30.119	69.881
*Fisher's exact probability tests, case vs. control (2 × 3).
**Fisher's exact probability tests, case vs. control (2 × 2).
